# Supplementary material for: Rapid Detection of Bacterial Pathogens and Antimicrobial Resistance Genes in Clinical Urine Samples With Urinary Tract Infection by Metagenomic Nanopore Sequencing
Source: Front Microbiol. 2022 May 17;13:858777. doi: 10.3389/fmicb.2022.858777 (PMC9152355; doi:10.3389/fmicb.2022.858777)
Supplement: Supplementary file 1 [file Table_1.XLSX]

## Sheet: Sheet1
Table S1. True positives (TP), false positives (FP), true negatives(TN), false negatives (FN) for nanopore sequencing result and confirmatory Illumina 16S rDNA sequencing.
Sample ID	Training or Validation	Culture Results (CFU/ml)		Nanopore Results								Confirmatory Test
				Bacterial Species	Total Reads after Demultiplexing	RPM	Total Bacterial Reads	Target Bacterial Reads	% of all Microbes	Threshold (RPM)	Comparison to Culture	Illumina 16S	% of all Microbes	Consistant with Nanopore
P1	Training	Escherichia coli	≥105	Escherichia coli	61024	2.93327	2057	1790	87.02	0.3065	TP
P2	Training	Escherichia coli	NA	Escherichia coli	125539	30.052	38939	37727	96.89	0.3065	TP
P3	Training	Enterobacter hormaechei	NA	Enterobacter hormaechei	66566	31.142	23297	20730	88.98	0.3065	TP
P4	Training	Klebsiella pneumoniae	103	Klebsiella pneumoniae	54757	0.385339	276	211	76.45	0.3065	TP
P5	Training	Enterococcus faecium	≥105	Enterococcus faecium	67797	16.6438	12849	11284	87.82	0.3065	TP
P6	Training	Pseudomonas aeruginosa	NA	Pseudomonas aeruginosa	116306	65.0027	77473	75602	97.58	0.3065	TP
P7	Training	Corynebacterium	≥105	Corynebacterium	39724	5.08257	3137	2019	64.36	0.3065	TP
P8	Training	Proteus mirabilis	≥105	Proteus mirabilis	49715	8.48235	36148	4217	11.67	0.3065	TP	Proteus spp.	50.72	yes
				Enterococcus faecalis		56.2044		27942	77.3	0.3065		Enterococcus faecalis	15.35
P9	Training	Enterococcus faecalis	≥105	Enterococcus faecalis	52517	0.329417	695	173	24.89	0.3065	TP	Enterococcus faecalis	46.1	yes
				Veillonella parvula		0.432241		227	32.66	0.3065		Veillonella parvula	30.5
P10	Training	Escherichia coli	≥105	Escherichia coli	152759	8.77002	16732	13397	80.07	0.3065	TP
P11	Training	Corynebacterium striatum	NA	Corynebacterium striatum	55188	34.6597	20720	19128	92.3	0.3065	TP
P12	Training	Escherichia coli	≥105	Escherichia coli	75443	92.206	72910	69563	95.4	0.3065	TP
P13	Training	Escherichia coli	103	ND	101383	0.0424134	346	43	12.4	0.3065	FN
P14	Training	Enterococcus faecium	≥105	Enterococcus faecium	147568	41.7516	62142	61612	99.1	0.3065	TP
P15	Training	Escherichia coli	103	Escherichia coli	6232	11.3768	846	709	83.8	0.3065	TP
P16	Training	Escherichia coli	≥105	Escherichia coli	65301	90.2758	60845	58951	96.9	0.3065	TP
P17	Training	Staphylococcus haemolyticus	104	ND	43497	0.0528772	227	23	10.1	0.3065	FN
P18	Training	Enterococcus faecium	≥105	Enterococcus faecium	18888	46.8075	9061	8841	97.6	0.3065	TP
P19	Training	Escherichia coli	≥105	Escherichia coli	20381	87.1989	19064	17772	93.2	0.3065	TP
P20	Training	Enterococcus gallinarum	NA	Enterococcus gallinarum	44320	1.70803	2273	757	33.3	0.3065	TP
		Corynebacterium striatum	NA	Corynebacterium striatum		0.97		430	18.9	0.3065	TP
P21	Validation	Escherichia coli	NA	Escherichia coli	71888	14.6561	25509	10536	41.3	0.3065	TP
				Klebsiella pneumoniae		17.2755		12419	48.68	0.3065
P22	Validation	Escherichia coli	NA	Escherichia coli	33399	53.9357	19364	18014	93.03	0.3065	TP
P23	Validation	Escherichia coli	≥105	Escherichia coli	24082	92.9159	23077	22376	96.96	0.3065	TP
P24	Validation	Klebsiella pneumoniae	NA	Klebsiella pneumoniae	28880	2.82548	2363	816	34.53	0.3065	TP
				Morganella morganii		3.54917		1025	43.38	0.3065
P25	Validation	Staphylococcus epidermidis	≥105	Staphylococcus epidermidis	149712	0.716041	1893	1072	56.63	0.3065	TP
P26	Validation	Proteus mirabilis	≥105	Klebsiella pneumoniae	49652	13.0609	9819	6485	66.05	0.3065	FN	Klebsiella spp.	47.06	yes
				Lactobacillus delbrueckii		5.19617		2580	26.28	0.3065		Lactobacillus delbrueckii	40.27
P27	Validation	Enterococcus faecium	104	Enterococcus faecium	42381	6.13011	2815	2598	92.29	0.3065	TP
P28	Validation	Morganella morganii	≥105	Morganella morganii	104663	68.4053	91501	71595	78.25	0.3065	TP
				Enterococcus faecalis		17.7837		18613	20.34	0.3065
P29	Validation	Escherichia coli	≥105	Escherichia coli	25699	58.5315	15625	15042	96.27	0.3065	TP
P30	Validation	Escherichia coli	≥105	Escherichia coli	134092	45.468	63025	60969	96.74	0.3065	TP
P31	Validation	Enterococcus faecium	≥105	Enterococcus faecium	103581	72.3675	75997	74959	96.83	0.3065	TP
P32	Validation	Klebsiella pneumoniae	NA	Klebsiella pneumoniae	27121	83.9091	23977	22757	94.91	0.3065	TP
P33	Validation	Enterococcus faecium	NA	ND	29969	0	74	0	0	0.3065	FN	Enterobacter spp.	98.57	no
P34	Validation	Enterococcus faecium	≥105	Enterococcus faecium	36737	70.5719	27298	25926	94.97	0.3065	TP
P35	Validation	Staphylococcus epidermidis	NA	Staphylococcus epidermidis	52265	9.35043	5289	4887	92.4	0.3065	TP
P36	Validation	Escherichia coli	NA	Escherichia coli	61685	17.7904	16436	10974	66.77	0.3065	TP
P37	Validation	Klebsiella pneumoniae	≥105	Klebsiella pneumoniae	71974	35.2641	27670	25381	91.73	0.3065	TP
P38	Validation	Enterococcus faecium	≥105	Enterococcus faecium	68593	61.8256	43063	42408	98.48	0.3065	TP
P39	Validation	Escherichia coli	≥105	Escherichia coli	19980	76.4615	15510	15277	98.5	0.3065	TP
P40	Validation	Escherichia coli	≥105	Escherichia coli	106531	87.5614	96446	93280	96.72	0.3065	TP
P41	Validation	Enterococcus faecium	NA	Enterococcus faecium	26226	6.58507	2069	1727	83.47	0.3065	TP
P42	Validation	Escherichia coli	NA	Escherichia coli	116226	10.3867	12617	12072	95.68	0.3065	TP
P43	Validation	Staphylococcus haemolyticus	103	ND	41526	0.0288976	140	12	8.57	0.3065	FN
P44	Validation	Enterococcus faecium	104	Enterococcus faecium	41591	1.77683	935	739	79.04	0.3065	TP
P45	Validation	Corynebacterium striatum	NA	ND	51543	0	11904	0	0	0.3065	FN
N1	Training	ND	ND	ND	41530	0.0505659	48	21	0	0.3065	TN
N2	Training	ND	ND	ND	3079	0.16239	11	5	0	0.3065	TN
N3	Training	ND	ND	ND	129327	0.0719107	198	93	0	0.3065	TN
N4	Training	ND	ND	ND	3015	0.165837	9	5	0	0.3065	TN
N5	Training	ND	ND	ND	163565	0.110048	567	180	0	0.3065	TN
N6	Training	ND	ND	ND	111009	0.0936861	200	104	0	0.3065	TN
N7	Training	ND	ND	Enterococcus faecium	2065	2.08232	47	43	91.49	0.3065	TN
N8	Training	ND	ND	ND	11715	0.196329	63	23	0	0.3065	TN
N9	Training	ND	ND	ND	65373	0.0963701	195	63	0	0.3065	TN
N10	Training	ND	ND	ND	74885	0.0681044	112	51	0	0.3065	TN
N11	Training	ND	ND	ND	71802	0.185232	313	133	0	0.3065	TN
N12	Training	ND	ND	ND	91945	0.0793953	220	73	0	0.3065	TN
N13	Training	ND	ND	ND	174474	0.284283	943	496	0	0.3065	TN
N14	Training	ND	ND	Escherichia coli	28210	0.560085	273	158	57.88	0.3065	FP
N15	Training	ND	ND	ND	95350	0.202412	1832	193	0	0.3065	TN
N16	Validation	ND	ND	ND	65336	0.145402	180	95	0	0.3065	TN
N17	Validation	ND	ND	ND	49743	0.0683513	70	34	0	0.3065	TN
N18	Validation	ND	ND	ND	3134	0.287173	30	9	0	0.3065	TN
N19	Validation	ND	ND	Lactobacillus delbrueckii	87830	0.559034	829	491	59.23	0.3065	TN
N20	Validation	ND	ND	ND	58783	0.098668	110	58	0	0.3065	TN
N21	Validation	ND	ND	ND	51292	0.0682368	75	35	0	0.3065	TN
N22	Validation	ND	ND	ND	43709	0.130408	104	57	0	0.3065	TN
N23	Validation	ND	ND	ND	13994	0.0714592	19	10	0	0.3065	TN
N24	Validation	ND	ND	ND	31945	0.0219127	15	7	0	0.3065	TN
N25	Validation	ND	ND	ND	143223	0.0481766	113	69	0	0.3065	TN
N26	Validation	ND	ND	ND	35145	0.039835	24	14	0	0.3065	TN
N27	Validation	ND	ND	ND	97640	0.0594019	177	58	0	0.3065	TN
N28	Validation	ND	ND	ND	49265	0.0466863	53	23	0	0.3065	TN
N29	Validation	ND	ND	ND	14893	0.0940039	29	14	0	0.3065	TN
N30	Validation	ND	ND	ND	57347	0.102882	124	59	0	0.3065	TN
N31	Validation	ND	ND	ND	77253	0.0466001	68	36	0	0.3065	TN
NA, not avaliable. ND, not determind.
