# Supplementary material for: Rapid Detection of Bacterial Pathogens and Antimicrobial Resistance Genes in Clinical Urine Samples With Urinary Tract Infection by Metagenomic Nanopore Sequencing
Source: Front Microbiol. 2022 May 17;13:858777. doi: 10.3389/fmicb.2022.858777 (PMC9152355; doi:10.3389/fmicb.2022.858777)
Supplement: Supplementary file 2 [file Table_2.XLSX]

## Sheet: Sheet1
Table S2. The AST result of the 43 culture-positive samples.
	Sample ID	fluoroquinolone	penicillin	sulfonamide	cephalosporin	aminoglycoside	macrolide	nitrofurantoin	monobactam	tetracycline	carbapenem	nitroimidazole	cephamycin	lincosamide	streptogramin	glycopeptide
Escherichia coli	P1	+	+	+	+				+				○
	P2	+	+	+
	P10	+		+	+
	P12	○		+	+
	P13	+
	P15	+			○								○
	P16	+			+
	P19
	P21	○	○	+	+				+
	P22	○		+
	P23	+	+
	P29	+	+
	P30	+		+	+
	P36	+	+	+	+				+				+
	P39	+	○		+				+
	P40	+			+
	P42	+	○	+	+				+
Klebsiella pneumoniae	P4	+	+	+	+	+		+	+		+
	P24							○
	P32	+	○	+	+				+
	P37		+		○				+
Enterococcus faecium	P5	+	+				+	+
	P14	+	+				+	+		+
	P18	+	+			+	+	+								+
	P27	+	+			+	+					+			+
	P31	+	+			+				+
	P33	+	+			+	+	+
	P34	+	+			+	+	+
	P38	+	+			+	+	+		+
	P41	+	+				+	+		+		+
	P44	+	+			+	+	+
Staphylococcus epidermidis	P25		+				+						+	+
	P35		+
Staphylococcus haemolyticus	P17	+	+	+		+	+
	P43	+	+	+		+	+			○
Proteus mirabilis	P8	+			+	○			+
	P26	+	+		+	+
Other	P3	○		+		○		○
	P6	+						○
	P7					+	+				○
	P9	○	+	+
	P20	+	+			+	+	+		+
	P28	○		+		+					+
Count		31	24	16	14	14	14	10	9	5	2	2	2	1	1	1
Symbol: +: Drug resistance, ○: Intermediate, blank represent sensitive.
