# Supplementary material for: Rapid Detection of Bacterial Pathogens and Antimicrobial Resistance Genes in Clinical Urine Samples With Urinary Tract Infection by Metagenomic Nanopore Sequencing
Source: Front Microbiol. 2022 May 17;13:858777. doi: 10.3389/fmicb.2022.858777 (PMC9152355; doi:10.3389/fmicb.2022.858777)
Supplement: Supplementary file 4 [file Table_4.XLSX]

## Sheet: Sheet1
Table S4. DNA concentrations and reads information of each sample.
Sample ID	DNA concentrations	Total reads	Host reads	Proportion	Total bacterial reads	Proportion	Length (bp) of bacterial reads
P1	0.25	61024	58967	0.966292	2057	0.033708	620.1
P2	2.96	125539	86600	0.689825	38939	0.310175	787.6
P3	2.51	66566	43269	0.650017	23297	0.349983	1021.2
P4	None	54757	54481	0.99496	276	0.00504045	561.3
P5	0.31	67797	54948	0.810478	12849	0.189522	686.3
P6	0.34	116306	38833	0.333886	77473	0.666114	541
P7	0.61	39724	36587	0.92103	3137	0.0789699	904.1
P8	1.26	49715	13567	0.272896	36148	0.727104	747.9
P9	6.66	52517	51822	0.986766	695	0.0132338	766
P10	18.3	152759	136027	0.890468	16732	0.109532	806.5
P11	2.94	55188	34468	0.624556	20720	0.375444	1112.7
P12	0.18	75443	2533	0.033575	72910	0.966425	1398
P13	6.12	101383	101037	0.996587	346	0.0034128	354.1
P14	4.94	147568	85426	0.578892	62142	0.421108	1074.6
P15	0.23	6232	5386	0.864249	846	0.135751	406.5
P16	0.77	65301	4456	0.0682379	60845	0.931762	796.7
P17	0.24	43497	43270	0.994781	227	0.00521875	483.8
P18	0.26	18888	9827	0.520277	9061	0.479723	963.8
P19	7.42	20381	1317	0.064619	19064	0.935381	935.4
P20	0.15	44320	42047	0.948714	2273	0.0512861	592.6
P21	0.12	71888	46379	0.645156	25509	0.354844	1525.4
P22	0.61	33399	14035	0.420222	19364	0.579778	1461.5
P23	18	24082	1005	0.0417324	23077	0.958268	1431.8
P24	1.61	28880	26517	0.918179	2363	0.0818213	783.3
P25	5.23	149712	147819	0.987356	1893	0.0126443	319.3
P26	4.09	49652	39833	0.802244	9819	0.197756	740.7
P27	1.26	42381	39566	0.933579	2815	0.0664213	469.5
P28	3.04	104663	13162	0.125756	91501	0.874244	689
P29	12.1	25699	10074	0.392	15625	0.608	994.4
P30	0.87	134092	71067	0.529987	63025	0.470013	644
P31	4.09	103581	27584	0.266304	75997	0.733696	887.8
P32	27	27121	3144	0.115925	23977	0.884075	1098.2
P33	5.16	29969	29895	0.997531	74	0.00246922	461.8
P34	1.38	36737	9439	0.256934	27298	0.743066	1500.4
P35	13.2	52265	46976	0.898804	5289	0.101196	653.6
P36	5.14	61685	45249	0.733549	16436	0.266451	648.6
P37	31.8	71974	44304	0.615556	27670	0.384444	888
P38	2.76	68593	25530	0.372195	43063	0.627805	1390.9
P39	2.96	19980	4470	0.223724	15510	0.776276	666.9
P40	0.75	106531	10085	0.0946673	96446	0.905333	1006
P41	None	26226	24157	0.921109	2069	0.0788912	487.4
P42	21.4	116226	103609	0.891444	12617	0.108556	641.2
P43	1.68	41526	41386	0.996629	140	0.00337138	476.8
P44	0.18	41591	40656	0.977519	935	0.0224808	404.7
P45	0.75	51543	39639	0.769047	11904	0.230953	962.3
Median	2.51	52517	39566	0.689825	15625	0.310175	766
Q1	0.61	36737	13162	0.333886	2273	0.0788912	592.6
Q3	5.195	75443	46976	0.921109	27670	0.666114	994.4
IQR	0.61-5.195	36737-75443	13162-46976	33.39-92.11%	2273-27670	7.89-66.61%	592.6-994.4
Range	0-31.8	6232-152759	1005-147819	3.36-99.75%	74-96446	0.25-96.64%	319.3-1525.4
Sample ID		Total reads	Host reads	Proportion	Total bacterial reads	Proportion	Length (bp) of bacterial reads
N1	4.82	41530	41482	0.998844	48	0.00115579	499.1
N2	0.19	3079	3068	0.996427	11	0.00357259	404.7
N3	0.76	129327	129129	0.998469	198	0.001531	465.5
N4	0.24	3015	3006	0.997015	9	0.00298507	612.8
N5	2.3	163565	162998	0.996533	567	0.00346651	1047
N6	4.16	111009	110809	0.998198	200	0.00180166	383.6
N7	0.49	2065	2018	0.97724	47	0.0227603	446.7
N8	1.21	11715	11652	0.994622	63	0.00537772	1209.6
N9	0.51	65373	65178	0.997017	195	0.00298288	408.1
N10	1.79	74885	74773	0.998504	112	0.00149563	532.1
N11	0.11	71802	71489	0.995641	313	0.00435921	322
N12	0.34	91945	91725	0.997607	220	0.00239273	472.7
N13	0.15	174474	173531	0.994595	943	0.00540482	306.9
N14	0.18	28210	27937	0.990323	273	0.00967742	633.7
N15	0.11	95350	93518	0.980787	1832	0.0192134	630.3
N16	0.23	65336	65156	0.997245	180	0.00275499	385.4
N17	16.3	49743	49673	0.998593	70	0.00140723	423.1
N18	0.11	3134	3104	0.990428	30	0.00957243	489
N19	0.25	87830	87001	0.990561	829	0.00943869	436.5
N20	2.14	58783	58673	0.998129	110	0.00187129	452.9
N21	0.21	51292	51217	0.998538	75	0.00146222	574.4
N22	0.18	43709	43605	0.997621	104	0.00237937	440.1
N23	0.32	13994	13975	0.998642	19	0.00135772	624.6
N24	0.22	31945	31930	0.99953	15	0.000469557	449.6
N25	0.13	143223	143110	0.999211	113	0.000788979	586.7
N26	0.52	35145	35121	0.999317	24	0.000682885	598.4
N27	1.23	97640	97463	0.998187	177	0.00181278	556.3
N28	0.82	49265	49212	0.998924	53	0.00107581	479.4
N29	1.03	14893	14864	0.998053	29	0.00194722	429.6
N30	0.98	57347	57223	0.997838	124	0.00216228	427.2
N31	None	77253	77185	0.99912	68	0.000880225	477.7
Median	0.415	57347	57223	0.997838	110	0.00216228	472.7
Q1	0.195	30077.5	29933.5	0.996034	47.5	0.00143472	428.4
Q3	1.165	89887.5	89363	0.998565	199	0.0039659	580.6
IQR	0.195-1.165	30077.5-89887.5	29933.5-89363	99.60-99.86%	47.5-199	0.14-0.40%	306.9
Range	0-16.3	2065-174474	2018-173531	97.72-99.95%	9-1832	0.12-2.28%	1209.6
