# Supplementary material for: Rapid Detection of Bacterial Pathogens and Antimicrobial Resistance Genes in Clinical Urine Samples With Urinary Tract Infection by Metagenomic Nanopore Sequencing
Source: Front Microbiol. 2022 May 17;13:858777. doi: 10.3389/fmicb.2022.858777 (PMC9152355; doi:10.3389/fmicb.2022.858777)
Supplement: Supplementary file 5 [file Table_5.XLSX]

## Sheet: Sheet1
Table S5. Results of initial evaluation for limit of detection.
Sample ID	Spiked species(CFU/ml)		Pathogen Species	Total reads after demultiplexing	RPM	Total pathogen reads	Target Pathogen Reads	% of all Microbes	Threshold (RPM)	Result
L1	Escherichia coli	≥105	Escherichia coli	22748	21.9	5336	4982	93.37	0.3065	TP
L2	Escherichia coli	104	Escherichia coli	40035	1.7	815	682	83.68	0.3065	TP
L3	Escherichia coli	103	Escherichia coli	39373	0.19	175	75	42.86	0.3065	FN
L4	Enterococcus faecium	≥105	Enterococcus faecium	17903	45.2	8433	8098	96.03	0.3065	TP
L5	Enterococcus faecium	104	Enterococcus faecium	22192	10.4	2404	2312	96.17	0.3065	TP
L6	Enterococcus faecium	103	Enterococcus faecium	2202	1.4	82	31	37.8	0.3065	TP
Abbreviations：TP, true positive; FN, false negative.
