# Supplementary material for: Rapid Detection of Bacterial Pathogens and Antimicrobial Resistance Genes in Clinical Urine Samples With Urinary Tract Infection by Metagenomic Nanopore Sequencing
Source: Front Microbiol. 2022 May 17;13:858777. doi: 10.3389/fmicb.2022.858777 (PMC9152355; doi:10.3389/fmicb.2022.858777)
Supplement: Supplementary file 6 [file Table_6.XLSX]

## Sheet: Sheet1
Table S6. Analysis of the sequencing reads according to its generated time.
Sample ID	Total reads			Host Reads			Target Pathogen Reads			RPM
	0.5h	1h	2h	0.5h	1h	2h	0.5h	1h	2h	0.5h	1h	2h
P10	36000	68000	152759	31047	58653	131871	3092	5919	13397	8.6	8.7	8.8
P13	24000	48000	101383	22944	45992	97240	4	15	43	0.02	0.03	0.035
P14	32000	64000	147568	18236	36322	83193	13150	26436	61612	41.1	41.3	41.8
P16	20000	40000	65301	974	1929	3155	18028	36085	58951	1.9	1.8	1.8
P20	16000	28000	44320	12674	22197	35205	277	462	757	1.7	1.7	1.7
P44	16000	28000	41591	13822	24298	36169	299	491	739	90.1	90.2	90.3
